# Supplementary material for: From Soil to Grape and Wine: Geographical Variations in Elemental Profiles in Different Chinese Regions
Source: Foods. 2021 Dec 15;10(12):3108. doi: 10.3390/foods10123108 (PMC8701803; doi:10.3390/foods10123108)
Supplement: Supplementary file 1 [file foods-10-03108-s001.zip]

Archive with 1 entries (1 files):
- foods-1403466-supplementary.pdf
